# Supplementary material for: An actin filament branching surveillance system regulates cell cycle progression, cytokinesis and primary ciliogenesis
Source: Nat Commun. 2023 Mar 27;14:1687. doi: 10.1038/s41467-023-37340-z (PMC10042869; doi:10.1038/s41467-023-37340-z)
Supplement: Supplementary file 14 — Source Data [file 41467_2023_37340_MOESM14_ESM.xlsx]

## Sheet: Fig.1d
		Time(s)	20 nM Arp2/3	20 nM Arp2/3+5 nM VCA	20 nM Arp2/3+1 μM OFD1	20 nM Arp2/3+1 μM OFD1+5 nM VCA	20 nM Arp2/3+500 nM OFD1+5 nM VCA	20 nM Arp2/3+250 nM OFD1+5 nM VCA
		0	110257	108091	103783	122797	115806	109939
		19.7	104280	107029	107706	161375	138561	109714
		39.4	106743	113617	102459	188060	161893	115695
		59.1	108766	114716	106985	247713	194477	124206
		78.8	114811	121446	108418	298488	231559	143115
		98.5	115234	133947	116168	360059	270383	160302
		118.2	122253	145242	120852	413625	315734	191370
		137.9	127870	165254	125821	458383	371305	230028
		157.7	135530	184910	129025	498402	421968	268686
		177.4	141231	214280	136028	530737	447651	315864
		197.1	147808	245549	140650	565514	483463	364127
		216.8	160852	284099	150565	580054	511705	411755
		236.5	169247	321587	160786	599398	531356	452922
		256.2	182095	366426	168647	612677	548995	491508
		275.9	193965	403964	180110	618012	575643	523614
		295.6	204905	446511	194813	622349	590281	556592
		315.3	216577	484377	204167	626288	611394	585913
		335	222505	522994	217415	630129	623709	601916
		354.7	230008	545555	215076	640976	636630	611563
		374.4	238962	568967	224851	641542	641731	620857
		394.2	249569	594061	232888	642570	649110	626141
		413.9	254901	606639	238343	640124	650765	625096
		433.6	267642	621003	243888	642904	645506	617531
		453.3	275658	630064	251619	633630	643067	622132
		473	286452	633230	260147	633979	641927	616414
		492.7	294812	630164	267352	627816	631822	613259
		512.4	306329	624964	270793	617860	623878	613696
		532.1	313168	615441	276915	616092	625502	609113
		551.8	325128	611224	281329	607571	618200	606789
		571.5	330677	603428	285611	616784	615879	603982
		591.2	336486	605757	288501	611740	615793	603037
		611	345724	607247	299029	610627	611534	600497
		630.7	350093	601044	296159	610690	612031	602986
		650.4	361578	594282	305345	614327	609110	601002
		670.1	367332	598044	310628	604828	601729	600289
		689.8	377129	596665	317492	606852	600784	600467
		709.5	381125	593859	322531	609224	598888	600199
		729.2	388030	588628	328945	599938	595661	600807
		748.9	392853	593690	336247	594929	590233	597554
		768.6	398057	592043	340226	599157	590977	602204
		788.3	400888	589168	344493	593936	585046	602055
		808.1	408020	592908	348093	592126	588260	604781

## Sheet: Fig. 1e
Fig. 1e
siControl	siOFD1
0.640795	0.712053
0.671332	0.6647
0.807133	0.74777
0.723651	0.659683
0.572166	0.634959
0.73687	0.688491
0.769863	0.65304
1.01975	0.473653
0.670271	0.684524
0.622392	0.761385
0.660438	0.67933
0.713148	0.687166
0.914005	0.272929
0.701899	0.529199
0.951283	0.73158
0.812358	0.64163
0.884616	0.397218
0.642687	0.750066
0.86117	0.327667
0.642339	0.410297
0.721975	0.456679
1.15858	0.476276
1.48837	0.644721
1.17003	0.536481
0.841306	0.641707
1.49008	0.63567
0.918255	0.593063
1.2994	0.362937
1.09034	0.502792
1.36168	0.477622
1.06677	0.53019
1.20531	0.729322
0.947444	0.487252
1.15546	0.380276
1.5211
0.96379
1.30094
0.742868
1.33731
1.05898
0.871062
1.64344
0.794448
0.904329
1.05141
1.5091
1.19806
1.585
1.585

## Sheet: Fig. 1f
Fig. 1f
siControl	siOFD1
0.158957	0.059695
0.343442	0.109938
0.176469	0.128897
0.269959	0.313197
0.425658	0.227167
0.912274	0.516013
0.749703	0.04143
0.586477	0.121721
0.932929	0.114939
0.553194	0.259777
0.505145	0.185828
0.32821	0.228704
0.52738	0.015501
0.443524	0.103106
0.748187	0.155951
1.33057	0.114063
0.547712	0.054036
0.217548	0.691748
0.373565	0.826241
1.18798	1.36473
1.92411	0.296594
1.5088	0.220551
1.98684	0.540848
1.36014	0.428178
2.03532	0.610874
1.77855	0.697968
1.49026	0.628928
2.60524	0.471807
1.44968	0.351648
1.09096	1.01226
1.41358	0.431094
0.947561	1.2859
2.09007	0.630709
	0.37489
	0.497988
	0.435506
	0.698158
	0.493778
	0.756542
	0.44765

## Sheet: Fig.1i
		Time(s)	10 nM Arp2/3	10 nM Arp2/3+5 nM VCA	10 nM Arp2/3+5 nM VCA+500 nM OFD1	10 nM Arp2/3+5 nM VCA+500 nM OFD1 +200 μM CPP-OFD1p-WT	10 nM Arp2/3+5 nM VCA+500 nM OFD1 +100 μM CPP-OFD1p-WT	10 nM Arp2/3+5 nM VCA+500 nM OFD1 +200 μM CPP-OFD1p-WA	10 nM Arp2/3+5 nM VCA+500 nM OFD1 +100 μM CPP-OFD1p-WA					Time(s)	10 nM Arp2/3	10 nM Arp2/3+5 nM VCA	10 nM Arp2/3+5 nM VCA+500 nM OFD1	10 nM Arp2/3+5 nM VCA+500 nM OFD1 +200 μM CPP-OFD1p-WT	10 nM Arp2/3+5 nM VCA+500 nM OFD1 +100 μM CPP-OFD1p-WT	10 nM Arp2/3+5 nM VCA+500 nM OFD1 +200 μM CPP-OFD1p-WA	10 nM Arp2/3+5 nM VCA+500 nM OFD1 +100 μM CPP-OFD1p-WA
		0	99141	101324	116435	171338	140094	266380	197002					0	99141	101324	106435	101338	100094	106380	97002
		24.9	96742	103602	137373	178835	155352	280094	217370					24.9	96742	103602	127373	108835	115352	120094	117370
		49.9	98611	105518	168913	187429	175861	306695	259013					49.9	98611	105518	158913	117429	135861	146695	159013
		74.8	102415	106595	197872	202528	200494	336703	290957					74.8	102415	106595	187872	132528	160494	176703	190957
		99.8	104671	106425	227542	222250	237444	372814	332448					99.8	104671	106425	217542	152250	197444	212814	232448
		124.7	107929	110503	260376	244444	271638	410114	382567					124.7	107929	110503	250376	174444	231638	250114	282567
		149.7	107271	113632	287524	278030	309755	442408	412122					149.7	107271	113632	277524	208030	269755	282408	312122
		174.6	111379	118208	304669	295782	330353	475507	437956					174.6	111379	118208	294669	225782	290353	315507	337956
		199.6	111414	126885	326851	321331	352371	502773	450642					199.6	111414	126885	316851	251331	312371	342773	350642
		224.5	112173	140443	338083	350793	369363	522266	459033					224.5	112173	140443	328083	280793	329363	362266	359033
		249.5	111381	153926	356317	363549	381802	531840	461219					249.5	111381	153926	346317	293549	341802	371840	361219
		274.4	110146	170531	362436	376628	395920	540817	457870					274.4	110146	170531	352436	306628	355920	380817	357870
		299.4	114505	186261	367968	389909	397991	562631	447746					299.4	114505	186261	357968	319909	357991	402631	347746
		324.3	118887	208883	373053	400187	393477	545193	447217					324.3	118887	208883	363053	330187	353477	385193	347217
		349.3	126521	222667	370802	412170	391783	547163	435380					349.3	126521	222667	360802	342170	351783	387163	335380
		374.2	128416	244423	376502	419581	401667	539211	432831					374.2	128416	244423	366502	349581	361667	379211	332831
		399.2	129545	263980	378912	420841	395948	531034	426289					399.2	129545	263980	368912	350841	355948	371034	326289
		424.1	133195	284172	379286	425554	398449	525975	426537					424.1	133195	284172	369286	355554	358449	365975	326537
		449	139450	296907	377002	426978	400429	513232	420203					449	139450	296907	367002	356978	360429	353232	320203
		474	143571	318616	379029	430022	396359	511696	417650					474	143571	318616	369029	360022	356359	351696	317650
		498.9	145736	328294	371242	431224	394243	498072	418754					498.9	145736	328294	361242	361224	354243	338072	318754
		523.9	148972	345737	371461	431856	396728	488409	412197					523.9	148972	345737	361461	361856	356728	328409	312197
		548.8	153116	355328	371401	428474	396439	486191	421262					548.8	153116	355328	361401	358474	356439	326191	321262
		573.8	156151	360239	368951	439783	392630	475001	418951					573.8	156151	360239	358951	369783	352630	315001	318951
		598.8	158598	371680	372546	439384	386101	469361	417545					598.8	158598	371680	362546	369384	346101	309361	317545
		623.7	160237	376924	368259	429085	384614	469927	417115					623.7	160237	376924	358259	359085	344614	309927	317115
		648.7	166699	382498	361646	439529	388241	468018	417030					648.7	166699	382498	351646	369529	348241	308018	317030
		673.6	170571	387782	363392	428369	387002	474422	411729					673.6	170571	387782	353392	358369	347002	314422	311729
		698.6	171010	385538	360390	440808	388255	471718	414003					698.6	171010	385538	350390	370808	348255	311718	314003
		723.5	176778	390964	359673	424641	383931	475877	412641					723.5	176778	390964	349673	354641	343931	315877	312641
		748.5	179894	381876	351884	434963	379492	471521	408995					748.5	179894	381876	341884	364963	339492	311521	308995
		773.4	180266	389306	358345	420128	380324	465040	408479					773.4	180266	389306	348345	350128	340324	305040	308479
		798.4	181651	385660	357961	421727	382931	474067	409207					798.4	181651	385660	347961	351727	342931	314067	309207
		823.4	188208	384219	354128	420279	378175	475520	405102					823.4	188208	384219	344128	350279	338175	315520	305102

## Sheet: Fig. 2d
Fig. 2d
Time(s)	DMSO			CK666
0	1	1	1	1	1	1
1	0.988024	0.983112	0.977018	0.999475	1.00225	1.00137
2	0.990871	0.994569	0.986688	0.998697	1.00088	0.992226
3	1.00429	0.989523	0.987864	1.00771	1.00163	0.997364
4	0	0	0	0	0	0
5	0.014966	0.048225	0.033189	0.008805	0.005746	0.009959
6	0.023851	0.058731	0.040754	0.012377	0.007149	0.014919
7	0.030279	0.072577	0.048285	0.014213	0.009317	0.017748
8	0.034098	0.077327	0.055196	0.015634	0.010969	0.021166
9	0.039611	0.086292	0.058416	0.016306	0.011984	0.02372
10	0.039918	0.095895	0.064261	0.017226	0.013079	0.024959
11	0.045554	0.101978	0.068317	0.020231	0.013998	0.025264
12	0.046091	0.107774	0.071368	0.02087	0.014852	0.027608
13	0.052954	0.103027	0.073859	0.022882	0.015133	0.028653
14	0.055042	0.105671	0.076982	0.023537	0.015862	0.026946
15	0.056985	0.110278	0.081649	0.023974	0.016884	0.029695
16	0.058744	0.11191	0.083118	0.024282	0.017955	0.029991
17	0.06177	0.112812	0.084304	0.025705	0.018116	0.030937
18	0.06373	0.113539	0.086121	0.027647	0.018868	0.0303
19	0.066254	0.118938	0.091469	0.029166	0.019407	0.031304
20	0.068213	0.115525	0.093469	0.029036	0.02044	0.031713
21	0.07004	0.124156	0.099326	0.02865	0.021278	0.033405
22	0.071345	0.121873	0.101326	0.02919	0.021344	0.034762
23	0.073318	0.131566	0.10183	0.031608	0.02191	0.034631
24	0.075151	0.129074	0.105432	0.03215	0.022693	0.036561
25	0.077482	0.135955	0.102086	0.035087	0.023397	0.036799
26	0.081997	0.144205	0.109616	0.03687	0.024288	0.038761
27	0.084317	0.139528	0.111163	0.038011	0.025405	0.038092
28	0.084598	0.146654	0.114045	0.037526	0.026345	0.039138
29	0.088286	0.138646	0.117333	0.038922	0.027473	0.040481
30	0.09128	0.14201	0.118229	0.041082	0.028041	0.042867
31	0.093113	0.143943	0.122653	0.043136	0.027681	0.041651
32	0.093871	0.14487	0.123446	0.043944	0.028568	0.042936
33	0.09814	0.141873	0.125046	0.045273	0.029018	0.04368
34	0.098204	0.14844	0.123043	0.04626	0.029657	0.044298
35	0.100523	0.151776	0.123588	0.045778	0.029562	0.044645
36	0.101297	0.141475	0.12938	0.045334	0.030195	0.045216
37	0.102055	0.141558	0.135418	0.046293	0.030858	0.047144
38	0.103384	0.155144	0.131442	0.047895	0.031848	0.046506
39	0.107747	0.154614	0.135128	0.048998	0.032401	0.047211
40	0.108935	0.155023	0.13437	0.050464	0.033237	0.046938
41	0.110283	0.164733	0.135764	0.051158	0.033405	0.047482
42	0.112271	0.156269	0.137724	0.051742	0.034742	0.047226
43	0.113421	0.159613	0.139743	0.053461	0.035061	0.047383
44	0.114592	0.159503	0.143003	0.054023	0.034789	0.048611
45	0.114966	0.164588	0.143326	0.055633	0.035681	0.048681
46	0.116903	0.167131	0.144888	0.055297	0.03593	0.048195
47	0.118334	0.173408	0.149906	0.054819	0.036209	0.05063
48	0.121892	0.174672	0.148105	0.056485	0.037066	0.051462
49	0.123024	0.172456	0.145737	0.058467	0.038287	0.053615
50	0.124283	0.175678	0.150449	0.060834	0.039045	0.053617
51	0.122305	0.174225	0.153157	0.060422	0.040005	0.053655
52	0.125995	0.18095	0.151998	0.061695	0.040727	0.056749
53	0.128702	0.18727	0.155211	0.062725	0.040986	0.054568
54	0.132024	0.185196	0.158001	0.064413	0.041107	0.054285
55	0.132259	0.183981	0.161326	0.065062	0.040887	0.05573
56	0.132997	0.189075	0.161985	0.065657	0.040874	0.057822
57	0.134363	0.193242	0.163774	0.066264	0.041721	0.059978
58	0.136699	0.201093	0.16589	0.068053	0.041208	0.060797
59	0.137587	0.194428	0.168586	0.067655	0.04108	0.061656
60	0.137758	0.190081	0.164724	0.068028	0.041122	0.061962
61	0.138193	0.204496	0.167452	0.067006	0.041515	0.062293
62	0.138324	0.19057	0.16845	0.068416	0.041453	0.062759
63	0.139314	0.194155	0.170775	0.069169	0.041559	0.063466
64	0.138922	0.192708	0.176325	0.070069	0.042306	0.065264
65	0.138345	0.193624	0.175677	0.071182	0.043228	0.066544
66	0.145314	0.195242	0.173669	0.070358	0.044025	0.066386
67	0.145426	0.199337	0.179008	0.070657	0.044541	0.067723
68	0.144758	0.20069	0.180315	0.071862	0.045283	0.066264
69	0.145318	0.198213	0.183704	0.071561	0.046157	0.065699
70	0.149396	0.198146	0.185544	0.072383	0.047258	0.065393
71	0.150505	0.19037	0.18744	0.073384	0.04713	0.067334
72	0.149334	0.193238	0.189612	0.07333	0.046994	0.067423
73	0.153476	0.194848	0.190886	0.073275	0.046054	0.068272
74	0.154076	0.191364	0.194209	0.075078	0.046384	0.06979
75	0.156128	0.196409	0.195109	0.0755	0.047306	0.068082
76	0.156786	0.198549	0.192432	0.074989	0.047133	0.068403
77	0.157447	0.203372	0.195825	0.076622	0.047092	0.068524
78	0.158842	0.199588	0.195647	0.07653	0.046687	0.068523
79	0.160652	0.207391	0.196137	0.076445	0.047094	0.06913
80	0.162241	0.204706	0.200204	0.077947	0.047766	0.070129
81	0.164442	0.207706	0.19619	0.079195	0.046631	0.070358
82	0.162512	0.202938	0.196242	0.077774	0.047126	0.07233
83	0.167035	0.206349	0.198988	0.078251	0.046477	0.072717
84	0.166194	0.218739	0.198086	0.080125	0.046068	0.073592
85	0.165889	0.214546	0.201292	0.081189	0.04625	0.07544
86	0.168534	0.209097	0.199928	0.081212	0.04593	0.075557
87	0.174506	0.208514	0.204954	0.083491	0.045751	0.074521
88	0.173132	0.219487	0.206088	0.084308	0.046754	0.07695
89	0.173411	0.210218	0.206652	0.083892	0.047624	0.076724
90	0.176545	0.221987	0.207229	0.084987	0.050105	0.072574
91	0.178322	0.219892	0.206786	0.085509	0.04918	0.072824
92	0.180748	0.225598	0.210812	0.087	0.049211	0.074958
93	0.17809	0.22469	0.209654	0.087237	0.048684	0.074314
94	0.176809	0.225953	0.211245	0.087958	0.049106	0.074466
95	0.176728	0.225938	0.209353	0.090415	0.050222	0.07021
96	0.179149	0.228831	0.215829	0.091924	0.050721	0.070751
97	0.180077	0.229057	0.220416	0.092281	0.050446	0.069219
98	0.178741	0.228594	0.219536	0.092268	0.05101	0.068042
99	0.180761	0.224382	0.225349	0.092136	0.051258	0.070626
100	0.179271	0.233703	0.220911	0.092089	0.051371	0.072223
101	0.184442	0.234965	0.222174	0.092661	0.051694	0.071462
102	0.186625	0.228245	0.226334	0.091714	0.052434	0.074951
103	0.18694	0.233115	0.22459	0.093254	0.05237	0.072772
104	0.18729	0.238557	0.22946	0.094753	0.05286	0.074038
105	0.188016	0.238486	0.230043	0.095845	0.053467	0.07433
106	0.189557	0.240219	0.230263	0.098294	0.052585	0.075762
107	0.193231	0.234991	0.229137	0.100347	0.051953	0.075728
108	0.194073	0.245201	0.228904	0.100702	0.050941	0.075549
109	0.194205	0.241432	0.230785	0.102511	0.050295	0.078182
110	0.193637	0.249771	0.226173	0.102588	0.049922	0.078635
111	0.19362	0.240472	0.230927	0.10628	0.049266	0.080424
112	0.194756	0.246673	0.2298	0.104955	0.050067	0.081863
113	0.195181	0.242182	0.230319	0.106075	0.050119	0.081953
114	0.196011	0.247652	0.232196	0.108247	0.049517	0.084389
115	0.19808	0.249494	0.237171	0.108595	0.049687	0.082725
116	0.198653	0.237323	0.237111	0.109491	0.049768	0.076634
117	0.199535	0.239064	0.235209	0.11037	0.050747	0.079138
118	0.199348	0.237861	0.232895	0.110696	0.050053	0.078733
119	0.202533	0.245461	0.236942	0.111784	0.050593	0.077244
120	0.203254	0.24136	0.240003	0.112364	0.052203	0.078245
121	0.202869	0.240726	0.238916	0.111747	0.052882	0.079048
122	0.202938	0.239849	0.241475	0.110977	0.051918	0.077217
123	0.204243	0.242752	0.243575	0.109283	0.052246	0.07648
124	0.207022	0.245714	0.243806	0.111012	0.053814	0.077919
125	0.210219	0.247539	0.244867	0.113642	0.054673	0.077003
126	0.207067	0.250854	0.242602	0.114511	0.055264	0.0759
127	0.206253	0.250022	0.237813	0.116591	0.054546	0.07787
128	0.206009	0.247107	0.240006	0.116807	0.055729	0.077218
129	0.209385	0.248946	0.242245	0.11918	0.055905	0.076679
130	0.21188	0.238049	0.248039	0.118277	0.056851	0.077828
131	0.210499	0.250394	0.249679	0.117469	0.057804	0.082489
132	0.215323	0.250846	0.241403	0.117515	0.057886	0.082319
133	0.219621	0.255098	0.2415	0.11878	0.058177	0.079919
134	0.219308	0.257959	0.242998	0.120285	0.057936	0.080364
135	0.217259	0.255673	0.241021	0.122162	0.058725	0.081102
136	0.222089	0.252694	0.24191	0.121646	0.059089	0.083245
137	0.222924	0.257203	0.240246	0.122835	0.059353	0.081282
138	0.223772	0.2566	0.244085	0.123113	0.058529	0.081726
139	0.227623	0.256971	0.241071	0.122518	0.05917	0.083994
140	0.225077	0.262113	0.244943	0.124012	0.060119	0.083418
141	0.225255	0.263016	0.245804	0.12626	0.059037	0.080345
142	0.225955	0.259403	0.240534	0.124278	0.060333	0.078743
143	0.228169	0.247514	0.239721	0.1253	0.060386	0.079433
144	0.226019	0.258577	0.241242	0.123424	0.059977	0.079983
145	0.23113	0.250973	0.242865	0.123685	0.060864	0.078022
146	0.232371	0.251769	0.241103	0.125116	0.060768	0.077739
147	0.231543	0.250583	0.24386	0.12652	0.062034	0.07932
148	0.239074	0.263009	0.246524	0.13044	0.062074	0.081356
149	0.242445	0.261691	0.247618	0.129803	0.061173	0.081172
150	0.24639	0.256295	0.24718	0.129231	0.060815	0.081213
151	0.249907	0.266004	0.249155	0.129803	0.062549	0.082032
152	0.250276	0.266088	0.249644	0.130959	0.0625	0.081595
153	0.252822	0.268809	0.252213	0.131556	0.063253	0.082909
154	0.249959	0.268037	0.252486	0.130715	0.063257	0.083502
155	0.246384	0.267003	0.253627	0.131306	0.063961	0.082976
156	0.250444	0.263765	0.255558	0.132814	0.064136	0.083885
157	0.247687	0.267109	0.255839	0.131735	0.064823	0.085203
158	0.253924	0.270489	0.25509	0.132937	0.06485	0.086925
159	0.250776	0.266792	0.26056	0.132353	0.064692	0.085782
160	0.252894	0.263989	0.25625	0.13406	0.064659	0.08713
161	0.257481	0.260978	0.259961	0.134446	0.06417	0.087329
162	0.257344	0.267555	0.256103	0.132086	0.064402	0.088681
163	0.254666	0.266539	0.258929	0.131393	0.063008	0.089304
164	0.257983	0.264248	0.262247	0.132281	0.062994	0.088999
165	0.25532	0.260514	0.261616	0.13273	0.063274	0.092294
166	0.259944	0.26102	0.25779	0.1296	0.062291	0.091743
167	0.255661	0.267052	0.260051	0.132495	0.062175	0.094013
168	0.256151	0.2709	0.256529	0.133489	0.061361	0.091943
169	0.259653	0.264722	0.255498	0.13534	0.061769	0.093518
170	0.255424	0.271516	0.254709	0.136597	0.061346	0.092699
171	0.256787	0.276584	0.258192	0.137679	0.061352	0.093018
172	0.258008	0.280497	0.255645	0.136126	0.061398	0.093534
173	0.259774	0.277797	0.257602	0.135793	0.060834	0.092953
174	0.259349	0.268649	0.256961	0.137388	0.061413	0.092922
175	0.258402	0.269033	0.256545	0.140128	0.061138	0.094219
176	0.262618	0.26472	0.258429	0.142169	0.061957	0.093818
177	0.259448	0.274631	0.2576	0.144788	0.061913	0.0907
178	0.259577	0.270923	0.260482	0.142031	0.062958	0.09241
179	0.267021	0.261996	0.258655	0.141613	0.062692	0.092307
180	0.285195	0.263744	0.26063	0.142201	0.063895	0.094007
181	0.286106	0.264179	0.26013	0.142198	0.06447	0.092605
182	0.287064	0.263659	0.263142	0.14334	0.064691	0.093457
183	0.286106	0.266396	0.260497	0.141891	0.064113	0.091974
184	0.280344	0.254775	0.263098	0.14112	0.064296	0.094359
185	0.286195	0.259449	0.264244	0.142706	0.064232	0.094247
186	0.292107	0.264648	0.263186	0.144813	0.064965	0.094969
187	0.29058	0.267016	0.267416	0.144902	0.066	0.093818
188	0.289465	0.269033	0.264907	0.143405	0.0664	0.095889
189	0.290654	0.256867	0.26549	0.139832	0.066756	0.095223
190	0.291349	0.265183	0.271472	0.139533	0.067529	0.095045
191	0.290465	0.263047	0.266591	0.138861	0.067029	0.096484
192	0.284789	0.26409	0.265897	0.138677	0.066508	0.094509
193	0.282068	0.265632	0.270045	0.140904	0.065624	0.096417
194	0.280477	0.266012	0.2636	0.143244	0.066456	0.098515
195	0.280139	0.269962	0.268711	0.146676	0.065512	0.100508
196	0.288848	0.275923	0.26429	0.146879	0.066157	0.101069
197	0.289765	0.276832	0.26891	0.149607	0.064985	0.10215
198	0.292939	0.266229	0.274005	0.147641	0.064488	0.098994
199	0.286913	0.276655	0.274009	0.151409	0.065328	0.100404
200	0.283562	0.276868	0.274294	0.152242	0.06616	0.10191
201	0.280407	0.2772	0.269425	0.15427	0.065061	0.103062
202	0.282578	0.279277	0.274913	0.150758	0.0652	0.104285
203	0.285705	0.283535	0.270427	0.15004	0.065335	0.103302
204	0.284781	0.279434	0.271989	0.152721	0.066331	0.105587
205	0.296041	0.281416	0.272911	0.15435	0.065908	0.105064
206	0.289501	0.280208	0.275131	0.152889	0.066139	0.107045
207	0.295724	0.284215	0.274404	0.15123	0.066581	0.108197
208	0.299656	0.282156	0.27565	0.151424	0.068182	0.105412
209	0.295749	0.283494	0.278127	0.152874	0.067671	0.103777
210	0.294601	0.287581	0.275813	0.151735	0.068654	0.102686
211	0.296539	0.290355	0.27694	0.151331	0.068955	0.102379
212	0.289436	0.283223	0.27348	0.150811	0.068929	0.099954
213	0.296932	0.277305	0.276108	0.153197	0.06862	0.097777
214	0.301796	0.279038	0.275927	0.155963	0.06913	0.099482
215	0.304294	0.278915	0.272968	0.154712	0.070444	0.098518
216	0.30349	0.276609	0.275621	0.15381	0.068849	0.099167
217	0.301433	0.281619	0.277502	0.155928	0.069202	0.102154
218	0.299215	0.281482	0.276492	0.156633	0.070043	0.099847
219	0.298346	0.274896	0.274016	0.155556	0.070065	0.096116
220	0.302213	0.279572	0.278689	0.157065	0.071444	0.096332
221	0.299084	0.274263	0.281391	0.157346	0.071296	0.094989
222	0.304058	0.272654	0.272941	0.154857	0.072175	0.093009
223	0.301316	0.276935	0.274906	0.156045	0.072299	0.092429
224	0.299631	0.287989	0.273202	0.160054	0.073286	0.095188
225	0.296996	0.282837	0.281499	0.161471	0.073749	0.09428
226	0.295691	0.283718	0.27497	0.161043	0.074357	0.097576
227	0.298798	0.281186	0.279471	0.15815	0.073383	0.100438
228	0.297956	0.288428	0.274565	0.158302	0.074167	0.10235
229	0.294361	0.286041	0.276218	0.158348	0.074761	0.104584
230	0.299789	0.284944	0.277828	0.159729	0.074876	0.105948
231	0.303751	0.286899	0.279259	0.162817	0.075009	0.104437
232	0.305769	0.281962	0.277006	0.162023	0.077033	0.10331
233	0.305806	0.275785	0.27713	0.161053	0.075988	0.104628
234	0.306603	0.287773	0.276444	0.16368	0.076058	0.106602
235	0.306775	0.282036	0.276473	0.164102	0.077245	0.103346
236	0.305755	0.287028	0.277629	0.165261	0.076485	0.106127
237	0.30979	0.280856	0.281066	0.164436	0.076728	0.104708
238	0.308837	0.28197	0.283519	0.160802	0.076773	0.103644
239	0.310099	0.282319	0.279222	0.163049	0.07584	0.105852
240	0.308426	0.276489	0.281512	0.161718	0.074718	0.104264
241	0.311888	0.281823	0.281433	0.162253	0.07572	0.103728
242	0.308797	0.274533	0.278175	0.161268	0.074654	0.105995
243	0.310519	0.287655	0.277048	0.161926	0.074533	0.106956
244	0.308807	0.280417	0.283731	0.162695	0.07418	0.107053
245	0.308559	0.292486	0.284098	0.162479	0.074277	0.106598
246	0.3122	0.292178	0.285272	0.160684	0.075036	0.106237
247	0.312988	0.284061	0.28699	0.158956	0.075445	0.105999
248	0.310253	0.280587	0.284444	0.159014	0.075629	0.104063
249	0.309595	0.286232	0.286717	0.159633	0.07676	0.105537
250	0.314655	0.284939	0.283812	0.163215	0.07624	0.104286
251	0.313392	0.286712	0.287592	0.161159	0.076952	0.105125
252	0.314873	0.292131	0.284016	0.161865	0.077138	0.104512
253	0.321184	0.29249	0.292345	0.160983	0.077996	0.105973
254	0.31787	0.285229	0.29407	0.164082	0.076449	0.106826
255	0.318263	0.2862	0.292781	0.168276	0.077555	0.105903
256	0.314288	0.293751	0.292912	0.16902	0.077467	0.10894
257	0.313215	0.2945	0.292014	0.171802	0.078329	0.107774
258	0.316802	0.290976	0.295929	0.169975	0.079723	0.106504
259	0.316421	0.300171	0.294329	0.172563	0.077893	0.106548
260	0.315499	0.299963	0.295199	0.171775	0.078874	0.107515
261	0.317402	0.293407	0.292849	0.17211	0.079698	0.108972
262	0.318236	0.299099	0.292261	0.17481	0.079839	0.111334
263	0.317994	0.295608	0.292503	0.175382	0.080493	0.109402
264	0.319137	0.293427	0.293699	0.1722	0.080953	0.107713
265	0.317772	0.313127	0.296094	0.174159	0.08063	0.10711
266	0.314909	0.299883	0.295476	0.175038	0.08055	0.109151
267	0.323062	0.312496	0.294853	0.173419	0.080383	0.108899
268	0.320466	0.304772	0.293287	0.171472	0.080896	0.109205
269	0.320678	0.307331	0.300517	0.172657	0.081653	0.109323
270	0.321736	0.311029	0.301084	0.173804	0.081582	0.109407
271	0.320484	0.309197	0.304319	0.175865	0.082188	0.111264
272	0.320142	0.313594	0.302904	0.173254	0.082335	0.113528
273	0.314554	0.310108	0.304006	0.174304	0.081959	0.111235
274	0.320487	0.310665	0.301314	0.171699	0.083808	0.110282
275	0.318726	0.311299	0.305292	0.174836	0.084227	0.110661
276	0.321213	0.308961	0.304424	0.177193	0.085101	0.111413
277	0.324164	0.314587	0.304762	0.175948	0.086342	0.109734
278	0.320635	0.32807	0.30915	0.176353	0.08642	0.109538
279	0.315292	0.32212	0.30402	0.173988	0.086009	0.109779
280	0.315422	0.326289	0.308182	0.176687	0.08806	0.110773
281	0.32143	0.325406	0.310988	0.175324	0.08791	0.108612
282	0.320649	0.324403	0.307535	0.173859	0.08728	0.10948
283	0.319544	0.331702	0.309543	0.171827	0.086155	0.111611
284	0.31973	0.325689	0.308053	0.171056	0.085578	0.112673
285	0.322649	0.333751	0.308529	0.173839	0.084941	0.112906
286	0.317108	0.327401	0.302843	0.175697	0.086227	0.110516
287	0.321448	0.334563	0.305634	0.17104	0.088025	0.107241
288	0.322502	0.337259	0.303665	0.172228	0.087909	0.10649
289	0.323684	0.33052	0.304152	0.170149	0.088528	0.109434
290	0.321606	0.331897	0.31396	0.169458	0.088383	0.109544
291	0.322413	0.34232	0.310263	0.168469	0.091069	0.111418
292	0.322395	0.332525	0.312654	0.168964	0.090431	0.11312
293	0.324104	0.332741	0.311378	0.169441	0.089068	0.112602
294	0.324808	0.339547	0.306415	0.170582	0.088892	0.115491
295	0.327411	0.339006	0.302672	0.170534	0.088592	0.116238
296	0.325285	0.330535	0.307691	0.17146	0.089323	0.116976
297	0.329581	0.329444	0.314661	0.170074	0.089201	0.119338
298	0.329539	0.330594	0.321386	0.165795	0.088795	0.12041
299	0.327044	0.331282	0.324231	0.165524	0.088276	0.117412
300	0.329144	0.333708	0.315858	0.168129	0.088354	0.116572
301	0.325063	0.33728	0.312174	0.166746	0.086004	0.117453
302	0.328325	0.330959	0.311155	0.16603	0.085838	0.118955
303	0.330601	0.331966	0.312296	0.16348	0.086795	0.117776
304	0.327973	0.328363	0.311428	0.16443	0.085798	0.117521
305	0.323972	0.325989	0.306645	0.165949	0.085409	0.115975
306	0.322702	0.333302	0.310686	0.164761	0.08481	0.11621
307	0.31816	0.331767	0.311088	0.164999	0.085102	0.11655
308	0.318824	0.333567	0.312182	0.167651	0.084661	0.117925
309	0.314762	0.325017	0.31189	0.168374	0.086084	0.117537
310	0.31502	0.331274	0.31052	0.168006	0.086934	0.117259
311	0.314424	0.334753	0.309733	0.169261	0.087282	0.11616
312	0.313919	0.329147	0.321159	0.168358	0.088235	0.115678
313	0.320974	0.335735	0.321537	0.170137	0.088694	0.115364
314	0.318572	0.34297	0.3113	0.176383	0.08848	0.117099
315	0.316724	0.329796	0.317274	0.174966	0.088717	0.116634
316	0.319295	0.328726	0.315234	0.177032	0.087413	0.114274
317	0.316252	0.342667	0.313597	0.176744	0.087893	0.113403
318	0.314935	0.33604	0.317077	0.175523	0.084275	0.113794
319	0.319773	0.336681	0.310945	0.176263	0.084936	0.115746
320	0.318821	0.349063	0.318344	0.172615	0.086364	0.11684
321	0.320644	0.344519	0.320962	0.175549	0.08375	0.116842
322	0.319762	0.339339	0.323297	0.173573	0.08514	0.116008
323	0.320978	0.34007	0.320975	0.169042	0.08758	0.118561
324	0.323676	0.328858	0.319536	0.170111	0.086542	0.119005
325	0.329944	0.345391	0.31586	0.168073	0.08751	0.120539
326	0.331305	0.339045	0.314552	0.167215	0.09018	0.122417
327	0.331544	0.346389	0.314375	0.166179	0.091284	0.121461
328	0.331162	0.340293	0.315234	0.164998	0.089187	0.116963
329	0.332573	0.339473	0.313132	0.16376	0.089906	0.116875
330	0.329196	0.335769	0.311441	0.164065	0.089575	0.120662
331	0.335476	0.343094	0.315983	0.162672	0.090005	0.121735
332	0.332946	0.349605	0.319039	0.162178	0.091732	0.123868
333	0.333192	0.330541	0.317427	0.164211	0.092926	0.121764
334	0.33075	0.335567	0.320094	0.164018	0.093534	0.119376
335	0.333297	0.334709	0.319824	0.163552	0.094916	0.121339
336	0.334762	0.334554	0.318956	0.163634	0.094226	0.117411
337	0.334807	0.334015	0.31941	0.165628	0.09346	0.121803
338	0.331904	0.335334	0.319791	0.162158	0.094337	0.12432
339	0.33205	0.340879	0.320378	0.160045	0.093654	0.12436
340	0.333094	0.34197	0.319385	0.16072	0.093114	0.126092
341	0.33221	0.336516	0.315901	0.161529	0.094726	0.124826
342	0.33466	0.340726	0.318439	0.161611	0.095513	0.122896
343	0.338144	0.33849	0.319994	0.160029	0.095368	0.122525
344	0.340777	0.344752	0.315492	0.162895	0.095877	0.121811
345	0.33952	0.348481	0.31852	0.166978	0.096099	0.123532
346	0.339277	0.34309	0.314058	0.166604	0.094384	0.121599
347	0.339371	0.342906	0.313769	0.165898	0.093449	0.119013
348	0.337169	0.340874	0.316514	0.165637	0.09463	0.119981
349	0.334554	0.34186	0.315255	0.165289	0.094688	0.122069
350	0.336543	0.337768	0.315252	0.166168	0.095537	0.121836
351	0.339531	0.338775	0.319744	0.167922	0.095923	0.121277
352	0.33516	0.345371	0.312977	0.169744	0.097395	0.118689
353	0.337462	0.348917	0.317802	0.171694	0.095794	0.117246
354	0.338033	0.351241	0.312292	0.168612	0.096746	0.1202
355	0.340186	0.356936	0.315579	0.165677	0.096966	0.12025
356	0.344458	0.357071	0.316517	0.164845	0.098108	0.122959
357	0.343368	0.351707	0.316469	0.166887	0.098508	0.119808
358	0.343461	0.3538	0.319911	0.161859	0.098234	0.117371
359	0.341873	0.358372	0.319438	0.162278	0.097887	0.115824
360	0.341903	0.355588	0.318285	0.168493	0.097127	0.119197
361	0.33754	0.355759	0.314154	0.169106	0.09695	0.118735
362	0.339565	0.360303	0.317292	0.17123	0.095189	0.121675
363	0.340578	0.365336	0.315835	0.174521	0.096511	0.123551
364	0.3365	0.363826	0.312398	0.17296	0.098051	0.124939
365	0.337166	0.35955	0.311355	0.173977	0.097147	0.125383
366	0.339445	0.362832	0.313725	0.17324	0.097527	0.128345
367	0.336379	0.358474	0.31165	0.172231	0.096366	0.127381
368	0.340741	0.361958	0.313279	0.169911	0.094784	0.127804
369	0.338359	0.359267	0.314831	0.173577	0.092741	0.127437
370	0.345247	0.356441	0.307754	0.170346	0.094904	0.128287
371	0.344564	0.369268	0.309645	0.170634	0.094592	0.128063
372	0.348388	0.37566	0.308273	0.170452	0.094477	0.12838
373	0.348733	0.366632	0.307736	0.171933	0.094265	0.129753
374	0.347287	0.355814	0.310077	0.16996	0.093877	0.128439
375	0.347529	0.354445	0.310982	0.169981	0.095315	0.126277
376	0.350487	0.356784	0.314492	0.171952	0.094709	0.124126
377	0.353745	0.360564	0.328615	0.171602	0.094425	0.122621
378	0.350298	0.35713	0.327418	0.171351	0.093988	0.122436
379	0.34954	0.367494	0.328384	0.170987	0.092759	0.124277
380	0.347059	0.36202	0.327599	0.173205	0.095975	0.124092
381	0.345108	0.36397	0.324515	0.171099	0.094524	0.122797
382	0.348797	0.36107	0.328552	0.16994	0.094753	0.123555
383	0.349233	0.358078	0.329985	0.171472	0.094629	0.119941
384	0.347241	0.360689	0.331408	0.171287	0.096141	0.121596
385	0.345893	0.363836	0.330518	0.169098	0.09575	0.12299
386	0.345944	0.364595	0.329459	0.170378	0.094519	0.122575
387	0.345374	0.359733	0.338012	0.172258	0.092826	0.122011
388	0.346506	0.360412	0.334372	0.174998	0.091008	0.122647
389	0.344686	0.359258	0.337975	0.173996	0.090816	0.124651
390	0.345186	0.365785	0.337178	0.170032	0.089719	0.125551
391	0.342047	0.360778	0.340888	0.171915	0.088092	0.127023
392	0.342013	0.36006	0.334287	0.169887	0.088914	0.124129
393	0.346047	0.362662	0.332388	0.172658	0.088302	0.125606
394	0.344733	0.369087	0.332294	0.175858	0.087549	0.127469
395	0.344347	0.363649	0.33202	0.178112	0.088752	0.12733
396	0.346868	0.368558	0.328413	0.179427	0.088426	0.126868
397	0.348924	0.363122	0.327581	0.179896	0.089041	0.128528
398	0.348893	0.365042	0.32823	0.181016	0.088852	0.131502
399	0.358362	0.366088	0.328513	0.18	0.087489	0.133432
400	0.353876	0.372482	0.329596	0.181529	0.087859	0.135406
401	0.349721	0.370709	0.333382	0.181399	0.087501	0.131841
402	0.348959	0.367365	0.332955	0.185048	0.08721	0.131369
403	0.351536	0.370764	0.334291	0.18018	0.086367	0.131282
404	0.351123	0.369315	0.334667	0.181886	0.086296	0.133929
405	0.350154	0.369114	0.332902	0.182211	0.087094	0.132388
406	0.345434	0.370888	0.332295	0.181783	0.087298	0.135573
407	0.3442	0.375163	0.334881	0.181487	0.086624	0.13972
408	0.346615	0.374057	0.337235	0.183239	0.087224	0.143785
409	0.344946	0.369091	0.336076	0.183098	0.087087	0.144749
410	0.343105	0.358868	0.33749	0.185038	0.084112	0.139966
411	0.347149	0.352559	0.345486	0.186633	0.083845	0.140124
412	0.341485	0.360144	0.340085	0.184951	0.0827	0.138805
413	0.344141	0.362461	0.337222	0.18683	0.082247	0.138467
414	0.347394	0.365349	0.339762	0.188407	0.083292	0.136425
415	0.348272	0.372177	0.344462	0.190503	0.083345	0.134415
416	0.349267	0.376142	0.346291	0.18891	0.084465	0.135267
417	0.350453	0.374204	0.342874	0.188676	0.083829	0.134882
418	0.352194	0.372661	0.346721	0.189233	0.083564	0.13424
419	0.352552	0.381541	0.342551	0.187512	0.084105	0.132958
420	0.35426	0.38059	0.34372	0.190967	0.085632	0.130565
421	0.351679	0.382483	0.343785	0.191959	0.084467	0.132921
422	0.350494	0.374566	0.341367	0.194738	0.084989	0.131197
423	0.3505	0.3727	0.342161	0.19302	0.085026	0.132702
424	0.349542	0.371797	0.346137	0.189039	0.086526	0.132013
425	0.352089	0.376043	0.339159	0.190009	0.084847	0.13377
426	0.348289	0.379413	0.342241	0.187955	0.084489	0.131086
427	0.353742	0.372998	0.345908	0.188553	0.084246	0.131248
428	0.353746	0.369312	0.341811	0.184164	0.083643	0.130416
429	0.353563	0.370815	0.340781	0.183542	0.083536	0.13244
430	0.354179	0.372215	0.345552	0.1861	0.083748	0.131862
431	0.359375	0.378131	0.345704	0.184572	0.084197	0.132152
432	0.360332	0.36445	0.348273	0.185107	0.084263	0.133046
433	0.359485	0.360901	0.349142	0.18314	0.084511	0.131781
434	0.360173	0.376551	0.347609	0.181609	0.086737	0.133884
435	0.355102	0.371889	0.344762	0.181974	0.088138	0.136425
436	0.359686	0.374948	0.345868	0.181658	0.085416	0.138069
437	0.354715	0.379296	0.350625	0.182642	0.086478	0.135818
438	0.355296	0.375383	0.351296	0.178793	0.0867	0.137646
439	0.359177	0.379245	0.347887	0.183564	0.087522	0.136183
440	0.354966	0.385023	0.348506	0.184367	0.087056	0.134843
441	0.353648	0.382358	0.348007	0.182565	0.087298	0.13474
442	0.350168	0.376312	0.350504	0.182034	0.086314	0.131601
443	0.352128	0.379387	0.349484	0.181627	0.085999	0.134921
444	0.352814	0.368897	0.353855	0.185311	0.085615	0.135815
445	0.354144	0.371437	0.351775	0.184058	0.087293	0.131829
446	0.348316	0.365427	0.350049	0.186452	0.087801	0.133438
447	0.34952	0.370097	0.351285	0.184161	0.088202	0.135868
448	0.351453	0.374797	0.34485	0.186844	0.085865	0.136802
449	0.353109	0.37637	0.348077	0.188519	0.085033	0.134127
450	0.353683	0.378208	0.345058	0.185388	0.08509	0.135403
451	0.348374	0.379057	0.347834	0.1888	0.083781	0.134031
452	0.352023	0.384071	0.35113	0.189132	0.08399	0.134775
453	0.351172	0.382744	0.344316	0.187993	0.085023	0.135354
454	0.349646	0.383947	0.346134	0.189947	0.085648	0.135784
455	0.3477	0.376975	0.349873	0.186846	0.085045	0.132726
456	0.3455	0.374088	0.345756	0.191345	0.085777	0.133132
457	0.347937	0.38496	0.343451	0.188858	0.085854	0.130118
458	0.344671	0.383494	0.343279	0.187935	0.08628	0.130839
459	0.347794	0.382007	0.346404	0.184602	0.086082	0.130705
460	0.345885	0.380096	0.345252	0.182286	0.084418	0.131892
461	0.346467	0.385864	0.345178	0.181572	0.084019	0.131944
462	0.346418	0.382981	0.341388	0.179342	0.084146	0.133321
463	0.34604	0.380815	0.343699	0.179116	0.084325	0.131765
464	0.347249	0.379432	0.339664	0.177441	0.08505	0.130406
465	0.34617	0.385365	0.343017	0.174955	0.085591	0.134378
466	0.349874	0.382839	0.347728	0.177659	0.084992	0.133381
467	0.346344	0.38661	0.342603	0.177617	0.085611	0.136165
468	0.344769	0.385773	0.345732	0.177958	0.089236	0.139522
469	0.345594	0.395172	0.34657	0.176026	0.091173	0.139159
470	0.348668	0.389717	0.350611	0.179006	0.089257	0.141338
471	0.344315	0.390441	0.349655	0.177415	0.087434	0.144989
472	0.343173	0.377659	0.348233	0.176924	0.086646	0.147208
473	0.344447	0.386607	0.350885	0.180418	0.088194	0.142609
474	0.344508	0.395909	0.344626	0.179216	0.088552	0.14206
475	0.345481	0.392756	0.346305	0.175583	0.088484	0.139952
476	0.352481	0.393116	0.343495	0.176985	0.086843	0.138031
477	0.349846	0.386597	0.345574	0.18063	0.088209	0.134943
478	0.350655	0.388196	0.350405	0.174312	0.089095	0.134097
479	0.352514	0.391616	0.350423	0.174158	0.089671	0.13704
480	0.349815	0.395338	0.349333	0.173774	0.088887	0.139503
481	0.354847	0.391519	0.35495	0.173624	0.088454	0.138902
482	0.349479	0.396765	0.348728	0.174876	0.088752	0.140057
483	0.351635	0.394633	0.349434	0.178473	0.087983	0.144268
484	0.353246	0.402681	0.351958	0.179094	0.087092	0.14494
485	0.350829	0.406941	0.351243	0.179782	0.088898	0.144312
486	0.351225	0.4103	0.357816	0.182699	0.088897	0.144776
487	0.351555	0.409173	0.362233	0.181728	0.088946	0.142558
488	0.353898	0.404199	0.36066	0.178866	0.090447	0.140125
489	0.35583	0.409703	0.362704	0.179522	0.090001	0.142068
490	0.352058	0.399309	0.363941	0.182448	0.089698	0.141081
491	0.351045	0.402281	0.36315	0.182013	0.091924	0.142069
492	0.349883	0.400403	0.365478	0.172724	0.093129	0.143534
493	0.352575	0.409918	0.358586	0.169707	0.093786	0.142645
494	0.35329	0.399797	0.359023	0.173631	0.093057	0.144941
495	0.35301	0.394734	0.361957	0.175569	0.093328	0.148392
496	0.349449	0.406013	0.359077	0.177938	0.093233	0.149858
497	0.354019	0.400932	0.358845	0.177614	0.09564	0.150364
498	0.35325	0.413578	0.360759	0.182374	0.0967	0.149495
499	0.353394	0.411391	0.359147	0.179889	0.095294	0.1466
500	0.352619	0.411297	0.357052	0.183603	0.096482	0.146475
501	0.34993	0.411935	0.358442	0.181355	0.093334	0.146808
502	0.355538	0.420205	0.358228	0.181788	0.092986	0.143699
503	0.350504	0.413304	0.356171	0.180184	0.090849	0.144657
504	0.350471	0.407997	0.356187	0.177433	0.091664	0.145449
505	0.352056	0.40867	0.356132	0.178572	0.090827	0.14592
506	0.35536	0.415	0.359288	0.180247	0.091801	0.146348
507	0.356326	0.413417	0.361665	0.180518	0.091677	0.14555
508	0.354022	0.409636	0.364782	0.181695	0.092116	0.143796
509	0.352778	0.41809	0.360579	0.182002	0.091302	0.14453
510	0.353439	0.418933	0.357965	0.182103	0.091321	0.143116
511	0.353922	0.421047	0.363224	0.183223	0.090488	0.143727
512	0.359456	0.420371	0.357274	0.180997	0.092661	0.142874
513	0.359279	0.420428	0.355662	0.182016	0.093912	0.141996
514	0.360077	0.423764	0.35818	0.180132	0.09731	0.14221
515	0.359039	0.413693	0.355349	0.17728	0.095696	0.143163
516	0.356421	0.40805	0.356719	0.179485	0.096008	0.141625
517	0.35685	0.413862	0.354341	0.179532	0.096356	0.14347
518	0.360695	0.409078	0.34883	0.178388	0.095178	0.144689
519	0.35944	0.412333	0.349693	0.180238	0.095069	0.145232
520	0.363041	0.415204	0.350444	0.178577	0.095148	0.145938
521	0.36536	0.407744	0.347696	0.176008	0.095835	0.144278
522	0.363878	0.401421	0.347402	0.17723	0.095157	0.146726
523	0.364046	0.407587	0.345694	0.177617	0.094869	0.144438
524	0.362576	0.412617	0.343032	0.180029	0.096627	0.144345
525	0.365962	0.406173	0.340277	0.181684	0.09489	0.148398
526	0.367486	0.408998	0.344674	0.179338	0.095276	0.148673
527	0.362447	0.40266	0.347914	0.179227	0.094927	0.152449
528	0.373496	0.400818	0.349549	0.18028	0.095948	0.147094
529	0.368607	0.404846	0.34848	0.18056	0.095734	0.147871
530	0.371789	0.400712	0.350812	0.179643	0.097255	0.149661
531	0.369749	0.403089	0.34747	0.181683	0.098228	0.14779
532	0.369544	0.405956	0.355111	0.178736	0.09783	0.146402
533	0.366101	0.415459	0.348922	0.18029	0.099127	0.145264
534	0.362641	0.411974	0.34598	0.17802	0.097533	0.14352
535	0.363935	0.413279	0.340747	0.179065	0.097275	0.140266
536	0.366505	0.415772	0.339501	0.176418	0.097915	0.142701
537	0.374128	0.412737	0.339942	0.179503	0.098424	0.141058
538	0.365041	0.41081	0.34646	0.178296	0.097525	0.14413
539	0.374931	0.405761	0.349072	0.177228	0.097126	0.144416
540	0.366658	0.408229	0.345964	0.177018	0.097775	0.147786
541	0.367363	0.410053	0.34623	0.179288	0.09753	0.144531
542	0.373266	0.417627	0.345216	0.183566	0.098762	0.144259
543	0.376508	0.40595	0.345433	0.184799	0.098072	0.143518
544	0.370057	0.407322	0.352296	0.185016	0.099186	0.148412
545	0.368281	0.413414	0.349488	0.18353	0.099564	0.147825
546	0.366798	0.409151	0.350858	0.185252	0.101006	0.146929
547	0.363717	0.407951	0.346378	0.181097	0.1015	0.147809
548	0.360813	0.408648	0.346851	0.180438	0.101136	0.144997
549	0.360971	0.406091	0.351536	0.181701	0.10152	0.144055
550	0.365104	0.408721	0.350785	0.177862	0.102611	0.143757
551	0.360792	0.405444	0.356881	0.178589	0.098237	0.143933
552	0.360156	0.405449	0.359244	0.178051	0.098718	0.146937
553	0.360448	0.407537	0.35924	0.176961	0.098827	0.146879
554	0.3618	0.409005	0.358251	0.182111	0.098011	0.147824
555	0.360331	0.413185	0.359449	0.17997	0.099552	0.146806
556	0.357855	0.409413	0.357991	0.17929	0.101522	0.147492
557	0.358039	0.410701	0.358145	0.179842	0.104473	0.146747
558	0.357402	0.417025	0.35819	0.181226	0.103058	0.148173
559	0.353617	0.412221	0.357929	0.18245	0.102632	0.148113
560	0.351146	0.408584	0.358756	0.182682	0.103914	0.147759
561	0.356395	0.41141	0.355749	0.182645	0.10352	0.14797
562	0.35544	0.411889	0.357048	0.180635	0.10009	0.147915
563	0.356091	0.404885	0.35423	0.184969	0.098963	0.146783
564	0.35569	0.402801	0.351738	0.183753	0.096988	0.143042
565	0.352807	0.400182	0.353748	0.184508	0.09666	0.14578
566	0.3529	0.40122	0.350651	0.189468	0.096899	0.144067
567	0.350443	0.399908	0.351876	0.187081	0.095636	0.143177
568	0.351982	0.401091	0.349919	0.183887	0.096095	0.141207
569	0.350837	0.410609	0.35017	0.185987	0.095321	0.139922
570	0.351506	0.403331	0.348116	0.187749	0.094753	0.141812
571	0.354059	0.405458	0.351726	0.187235	0.094222	0.139884
572	0.35909	0.397698	0.356745	0.187553	0.095205	0.141493
573	0.356131	0.399271	0.358154	0.18581	0.09448	0.141739
574	0.355231	0.401682	0.357182	0.187434	0.095574	0.143123
575	0.356113	0.396967	0.357665	0.183009	0.095017	0.145074
576	0.352988	0.395885	0.352658	0.179921	0.094831	0.14583
577	0.354647	0.402447	0.34766	0.179811	0.096107	0.148194
578	0.352686	0.392246	0.352134	0.17864	0.094957	0.14861
579	0.352702	0.406773	0.346162	0.181093	0.094975	0.144472
580	0.351893	0.408444	0.350198	0.182132	0.093596	0.150379
581	0.349716	0.408358	0.354564	0.180624	0.094728	0.15104
582	0.348412	0.416603	0.353747	0.181244	0.095877	0.149586
583	0.355057	0.40791	0.35263	0.180387	0.095962	0.151026
584	0.350755	0.415366	0.358164	0.181343	0.095979	0.150363
585	0.355782	0.412874	0.359707	0.179674	0.095479	0.146573
586	0.358317	0.413401	0.358657	0.184882	0.096764	0.14488
587	0.351963	0.409775	0.356628	0.179816	0.097254	0.14269
588	0.35178	0.405696	0.360327	0.180504	0.097529	0.143722
589	0.353401	0.416009	0.360119	0.177709	0.095944	0.142065
590	0.348933	0.413685	0.357251	0.174747	0.097198	0.140782
591	0.353307	0.41251	0.359705	0.172758	0.09727	0.141087
592	0.357264	0.417144	0.353413	0.173199	0.09821	0.142847
593	0.356064	0.415436	0.353509	0.175102	0.097012	0.140726
594	0.356878	0.414959	0.358054	0.178485	0.0961	0.141168
595	0.354558	0.41671	0.356024	0.180989	0.096586	0.143679
596	0.351465	0.410589	0.350318	0.178609	0.094735	0.140485
597	0.354784	0.397559	0.347624	0.17977	0.094434	0.142731
598	0.35506	0.405377	0.347165	0.17835	0.094536	0.144781
599	0.351465	0.410231	0.348543	0.179441	0.094714	0.145315
600	0.3539	0.408276	0.348499	0.178828	0.095266	0.145884

## Sheet: Fig. 2h
		SiControl		SiOFD1
	0	1	0.176392	1	0.213784
	2	2.36321	0.417832	1.38972	0.194399
	4	7.87392	1.32984	1.56394	0.274984

## Sheet: Fig. 2i
	SiControl		SiOFD1
0	1	0.254622	1	0.19563
2	1.77323	0.334087	1.19389	0.194399
4	5.56392	1.43358	1.32658	0.324759

## Sheet: Fig. 2k
SS 72h	SS 72h+Serum	HD 4days	HD RD			SS 72h	SS 72h+Serum	HD 4days	HD RD
84.3478	1.88679	79.6296	8.24742			91.7431	81.0811	90.1639	78.4946
89.3443	2.88462	86.9048	10.5769			87.9121	75	86.4662	70.9302
81.7204	6.61157	78.3217	3.15789			82.0225	76.0417	82.3529	67.0886

## Sheet: Fig. 2l
SS 72h	SS 72h+Serum	HD 4days	HD RD			SS 72h	SS 72h+Serum	HD 4days	HD RD
38.2609	94.3396	8.64198	91.7526			11.0092	19.8198	9.83606	13.9785
31.9672	92.3077	6.54762	83.6539			15.3846	23	6.76692	24.4186
43.0108	88.4297	10.4895	87.3684			17.9775	14.5833	11.7647	20.2532

## Sheet: Fig. 3a
	SiControl		SiOFD1
0	1	0.168832	1	0.202373
2	2.8743	0.468793	2.28651	0.349002
4	9.15298	1.59738	2.87964	0.438399

[truncated: 69 more sheets: Fig. 3e, Fig. 3f, Fig. 3g, Fig. 3h, Fig. 3i, Fig. 3j, Fig. 3k, Fig. 3l, Fig. 3m, Fig. 3n, Fig. 3o, Fig. 3p, Fig4b, Fig. 4c, Fig. 4d, Fig. 4e, Fig. 4g, Fig. 4i, Fig. 5a, Fig. 5b …]
